# Supplementary material for: Whole Genome Low-Coverage Sequencing Concurrently Detecting Copy Number Variations and Their Underlying Complex Chromosomal Rearrangements by Systematic Breakpoint Mapping in Intellectual Deficiency/Developmental Delay Patients
Source: Front Genet. 2020 Jul 6;11:616. doi: 10.3389/fgene.2020.00616 (PMC7357533; doi:10.3389/fgene.2020.00616)
Supplement: Supplementary file 2 [file Table_1.xlsx]

## Sheet: Sheet1
Copy number variations identified by whole-genome low-coverage sequencing in 15 patients.
patient number	WGLCS results (hg19)
P1	13q31.2q34(88,888,000-112,094,699)x3
	13q34(112,097,305-115,169,878)x1
P2	11q23.3q25(116,683,298-135,006,516)x3
	22q11.1q11.21(17,279,000-20,326,114)x3
P3	6p25.3p22.3(1-17,188,230)x3
	8p23.3p23.1(1-6,940,816)x1
	8p23.1p21.3(12,527,500-23,258,045)x3
P4	8p23.3p23.2(158,048-5,061,153)x1
	8p23.2p11.21(5,062,619-40,154,240)x3
P5	4p16.3p14(1-40,491,790)x3
	4q34.2q35.2(176,486,093-191,154,276)x1
P6	19q13.12q13.2(36,136,056-40,015,985)x3
	19q13.2(40,015,985-42,274,886)x4
	19q13.12(35,632,662-36,134,620)x1*
P7	3q27.1q28(184,274,317-190,457,565)x1
	3q28q29(190,463,506-193,997,589)x3
P8	18p11.32p11.21(1-11,044,459)x1
	18q22.1q23(61,907,320-78,077,248)x1
P9	11q14.3q25(90,675,000-133,787,448)x3
	11q25(133,789,045-135,006,516)x1
P10	17p11.2(16,800,000-18,800,000)x3
	17p11.2(18,800,000-21,200,000)x4
P11	1q43q44(241,710,134-243,901,956)x3
	1q44(243,905,811-246,760,491)x1
P12	18p11.23(1-7,840,284)x3
	18p11.23(7,902,261-7,977,646)x3*
	18q21.32q22.2(58,113,407-67,471,373)x3
	18q22.2q23(67,481,632-18qter)x1
P13	21q21.1q22.11(22,767,992-34,461,311)x1
	chr21q22.3(44,359,696-44,468,032)x3*
	chr21q22.3(45,499,881-47,277,420)x3*
	21q22.3(44,080,000-45,857,506)x1
P14	2q37.2q37.3(236,328,203-243,000,000)x3
	9p24.3p23(50,000-11,576,459)x1
	9p23q13(11,569,433-38,750,000)x3
P15	11q23.3q25(116,683,298-135,006,516)x3
	22q11.1q11.21(16,250,000-20,326,114)x3
* small CNVs in the pathoagenic CNVs associated chromosome were listed
