# Supplementary material for: Whole Genome Low-Coverage Sequencing Concurrently Detecting Copy Number Variations and Their Underlying Complex Chromosomal Rearrangements by Systematic Breakpoint Mapping in Intellectual Deficiency/Developmental Delay Patients
Source: Front Genet. 2020 Jul 6;11:616. doi: 10.3389/fgene.2020.00616 (PMC7357533; doi:10.3389/fgene.2020.00616)
Supplement: Supplementary file 3 [file Table_2.xlsx]

## Sheet: Sheet1
Breakpoints identified by whole-genome low-coverage sequencing.
patient number	breakpoints (hg19)#
P1	chr13:112,094,742	chr13:112,097,337
P2	chr11:116,683,298*	chr22:20,326,114*
P3	chr6:17,188,228	chr8:23,258,045	chr8:12,527,500*	chr8:6,940,816*
P4	chr8:5,062,619	chr8:5,061,153
P5	chr4:176,486,093	chr4:40,491,790
P6	chr19:35,632,662	chr19:42,279,851	chr19:36,134,620	chr19:42,274,891	chr19:40,015,980	chr19:36,136,056
P7	chr3:184,274,317	chr3:193,997,588	chr3:190,463,502	chr3:190,457,565
P8	chr18:11,044,376	chr18:61,927,972	chr18:11,035,994*	chr18:61,910,445	chr18:11,782,957	chr18:11,038,714*
	chr18:11,542,029	chr18:61,909,231	chr18:61,907,404	chr18:11,588,075
P9	chr11:133,787,448	chr11:133,789,046
P10	N region
P11	chr1:243,902,251	chr1:243,905,812	chr1:241,709,795	chr1:246,760,357
P12	chr18:67,471,373*	chr18:67,481,632*	chr18:58,112,112	chr18:7,902,199*	chr18:7,977,760	chr18:7,840,389
P13	chrUN_KI270744V1:128,062*#	chr21:41,617,305*#	chr21:44,440,304*#	chr21:41,618,993*#	chr21:41,362,786*#	chr21:8,253,157*#
	chr21:41,569,345*#	chr21:33,089,005*#	chr21:41,568,986*#	chr21:41,567,687*#	chr21:21,395,672*#	chr21:8,410,951*#
	chrUN_KI270744V1:143,757#	chr21:40,705,349#	chr21:40,758,615#	chr21:44,437,448#	chr21:41,631,836#	chr21:43,272,191#
	chr21:43,781,865#	chr21:44,497,136#
P14	chr2:236,328,203	chr9:11,569,433	chr9:11,576,464	chr9:44,302,981//46,744,925
P15	chr11:116,683,298*	chr22:20,326,114*
* breakpoints that were not confirmed by Sanger sequencing
# breakpoints in P13 were annotated according to hg38
